# Supplementary material for: Intracellular Oxidative Stress Induced by Physical Exercise in Adults: Systematic Review and Meta-Analysis
Source: Antioxidants (Basel). 2022 Sep 4;11(9):1751. doi: 10.3390/antiox11091751 (PMC9495884; doi:10.3390/antiox11091751)
Supplement: Supplementary file 1 [file antioxidants-11-01751-s001.zip › supplementary Table S1.xlsx]

## Sheet: Healthy
Study	Participants			Intervention/Comparator				Outcome measures						Meta-analysis
	Description	Average Age	Gender (F/M)	Description	Protocol	Duration	Classification	Parameter	Unit	Recording Time	Mean	SD	N	SMD	SD	N
Friedenreich 2016	Inactive, healthy, postmenopausal women	60.9	320/0	Moderate to vigorous aerobic exercise	45min/per time, from 50-60% HRmax to 70-80% HRmax, 225min/week	12 months	MHAE	Plasma 8-OHDG	ng/L	Baseline	7.1	1.59	156	0	0	156
										6 months	7.1	1.58	154	0	0.113595	156
										12 months	7.2	1.58	154	-0.0629361	0.113623	156
				Maitianing current active levels	Maintianing current active levels	12 months	Maintain Current Activity	Plasma 8-OHDG	ng/L	Baseline	7.1	1.91	156	0	0	156
										6 months	7.2	1.91	152	-0.0522276	0.11399	156
										12 months	7.2	1.58	155	-0.0568963	0.113433	156
Arikawa 2013	Sedentary young women	25.3	319/0	Moderate to vigorous aerobic exercise	30 min/per, 5/week, from moderate to 80–85% HRmax	16 weeks	MHAE	Plasma F2-isoprostanes	pg/mL	Baseline	72.5	7.05	33	0	0	33
										4 months	59.2	9.55	33	1.5659	0.283481	33
				Maitianing current active levels	Maitianing current active levels	16 weeks	Maintain Current Activity	Plasma F2-isoprostanes	pg/mL	Baseline	70	6.17	39	0	0	39
										4 months	63.4	8.47	39	0.881895	0.237766	39
Campbell 2020	Overweight or obese, postmenopausal, sedentary women	60.65	173/0	Moderate-intensity aerobic exercise	60-75% HRmax, ≥45min/day, 5 days/week	12 months	MHAE	Urinary F2-isoprostane	mg/mg creatinine	Baseline	0.65	0.26	86	0	0	86
										12 months	0.61	0.3	83	0.142035	0.154069	86
				Stretching	1/week, 45 min/per, stretching and relaxation, asked to not otherwise change exercise habits	12 months	Stretchting and relaxion	Urinary F2-isoprostane	mg/mg creatinine	Baseline	0.6	0.28	86	0	0	86
										12 months	0.62	0.28	85	-0.0711111	0.152996	86
Duggan 2016	Overweight or obese, postmenopausal women	57.8	204/0	Moderate to vigorous aerobic exercise	45min/day, 5/week, moderate to 70-85% Hrmax of aerobic exercise, 2/week of home exercise, 3/week supervised sessions	12 months	MHAE	Plasma F2-isoprostanes	mg/mL	Baseline	60.49	30.17	108	0	0	108
										12 months	51.71	28.74	108	0.296948	0.136845	108
				Maitianing current active levels	Not change their diet or exercise habits	12 months	Maintain Current Activity	Plasma F2-isoprostanes	mg/mL	Baseline	56.23	27.08	83	0	0	83
										12 months	54.44	26.47	83	0.0665429	0.155274	83

## Sheet: Unhealthy
Study	Participants			Intervention/Comparator				Outcome measures						Meta-analysis
	Description	Average Age	Gender (F/M)	Description	Protocol	Duration	Classification	Parameter	Unit	Recording Time	Mean	SD	N	SMD	SD	N
Allgayer 2008	Patients with colorectal cancer	58.6	17/44	Moderate intensity exercise program	0.3-0.4 Maximal individual aerobic exercise performance, 30-40min/per	2 weeks	MIAE	Urinary 8-OHDG	ng/mg	Baseline	8.47	1.99	17	0	0	17
										2 weeks	5.81	1.45	17	1.49171	0.393268	17
				High intensity exercise program	0.5-0.6 Maximal individual aerobic exercise performance, 30-40min/per	2 weeks	HIAE	Urinary 8-OHDG	ng/mg	Baseline	5	1.31	27	0	0	27
										2 weeks	7.11	1.63	27	-1.40627	0.306311	27
Small 2017	Patients with stage 3-4 of chronic kidney disease	61.9	59/78	Standard nephrology care	A review by a nephrologist, recommended lifestyle modification but no specific information or education	12 months	Maintain Current Activity	Plasma F2-isoprostanes	pg/mL	Baseline	0	0	64	0	0	64
										12 months	-36.8094	120.925	64	0.427917	0.178852	64
				Exercise training and lifestyle intervention	Gym session (20–30min aerobic training, 20min resistance training), Home-based whole-body resistance training exercises, 2–3/week.	12 months	MIAE+RT	Plasma F2-isoprostanes	pg/mL	Baseline	0	0	72	0	0	72
										12 months	-34.3333	142.107	72	0.339868	0.167899	72
Mallard 2017	Participants with Type 2 Diabetes	57	14/22	High-intensity interval training	10min warm-up at 70% HRmax, 4x4min HIIT at 90-95% HRmax, interspersed with 3min active recovery at 70% HRmax in RI, ending with 5min cool-down, 40min total, 3/week.	12 weeks	HIIT	Plasma protein carbonyls	U/mg protein	Baseline	170	52.6667	20	0	0	20
										12 weeks	199.3	46.4444	20	-0.57837	0.323478	20
										12 months	201.4	63.6296	20	-0.526935	0.322258	20
								Plasma F2-isoprostanes	pg/mL	Baseline	0.54	0.125926	20	0	0	20
										12 weeks	0.54	0.133333	20	0	0.316228	20
										12 months	0.46	0.214815	20	0.445332	0.320546	20
				Moderate-intensity continuous training	210min/week unsupervised moderate intensity at 70% HRmax exercise	12 weeks	MIAE	Plasma protein carbonyls	U/mg protein	Baseline	223.6	82.8889	16	0	0	16
										12 weeks	202.5	78.7407	16	0.254425	0.355181	16
										12 months	227.3	56.7407	16	-0.0507786	0.353618	16
								Plasma F2-isoprostanes	pg/mL	Baseline	0.48	0.0888889	16	0	0	16
										12 weeks	0.44	0.207407	16	0.244369	0.355055	16
										12 months	0.54	0.111111	16	-0.581297	0.361968	16
Wadley 2014	Rheumatoid arthritis patients	56	13/6	Aerobic exercise program	3/week, 70% VO2max aerobic exercise, 3 sets, 3-4 intervals, 30-40min total	12 weeks	HIAE	Plasma protein carbonyls	mmol/mg protein	Baseline	1.78	0.13	12	0	0	12
										12 weeks	1.76	0.25	12	0.0969158	0.408535	12
				Maintain Current Activity	Be given advice on the benefits of exercise throughout the same period	12 weeks	Maintain Current Activity	Plasma protein carbonyls	mmol/mg protein	Baseline	1.79	0.28	7	0	0	7
										12 weeks	1.82	15	7	-0.00264743	0.534523	7

## Sheet: CINeMA
study	id	t1	y1	sd1	n1	t2	y2	sd2	n2	rob	indirectness
Allgayer 2008	1	MIAE	1.49171	0.393268	17	HIAE	-1.40627	0.306311	27	2	1
Small 2017	2	MCA	0.427917	0.178852	64	AE+RT	0.339868	0.167899	72	2	1
Mallard 2017	3	HIIT	-0.57837	0.323478	20	MIAE	0.254425	0.355181	16	1	1
Mallard 2017	4	HIIT	-0.526935	0.322258	20	MIAE	-0.0507786	0.353618	16	1	1
Mallard 2017	5	HIIT	0	0.316228	20	MIAE	0.244369	0.355055	16	1	1
Mallard 2017	6	HIIT	0.445332	0.320546	20	MIAE	-0.581297	0.361968	16	1	1
Wadley 2014	7	HIAE	0.0969158	0.408535	12	MCA	-0.00264743	0.534523	7	2	1

## Sheet: RevMan
Study	pupulation	Age	Duration	Outcome	G1			G2
					MD	SD	N	MD	SD	N
Friedenreich 2016-6m	healthy	60.9	6 months	8-OHDG	0	0.113595	156	-0.0522276	0.11399	156
Friedenreich 2016-12m	healthy	60.9	12 months	8-OHDG	-0.0629361	0.113623	156	-0.0568963	0.113433	156
Duggan 2016	healthy	57.8	12 months	f2-iso	0.296948	0.136845	108	0.0665429	0.155274	83
Campbell 2020	healthy	60.65	12 months	f2-iso	0.142035	0.154069	86	-0.0711111	0.152996	86
Arikawa 2013	healthy	25.3	4 months	f2-iso	1.5659	0.283481	33	0.881895	0.237766	39

## Sheet: Network meta-analysis
Parameter	Median (95% CrI)		Parameter	Median (95% CrI)
Random Effects Standard Deviation	1.40 (0.07, 2.83)		Random Effects Standard Deviation	1.50 (0.04, 2.83)
			Inconsistency Standard Deviation	1.45 (0.07, 2.84)
Interventions	Rank 1	Rank 2	Rank 3	Rank 4	Rank 5
HIAE	0.01	0.04	0.41	0.23	0.31
HIAE + RT	0.07	0.05	0.23	0.26	0.39
HIIT	0.59	0.28	0.05	0.04	0.04
MCA	0.03	0.05	0.24	0.44	0.24
MIAE	0.31	0.58	0.07	0.04	0.01
HIAE	-0.14 (-5.24, 5.02)	3.15 (-1.78, 8.28)	-0.08 (-3.65, 3.53)	2.87 (-0.65, 6.54)
0.14 (-5.02, 5.24)	HIAE + RT	3.34 (-3.94, 10.56)	0.06 (-3.45, 3.72)	3.05 (-3.07, 9.27)
-3.15 (-8.28, 1.78)	-3.34 (-10.56, 3.94)	HIIT	-3.25 (-9.59, 3.01)	-0.30 (-3.93, 3.23)
0.08 (-3.53, 3.65)	-0.06 (-3.72, 3.45)	3.25 (-3.01, 9.59)	MCA	2.97 (-2.06, 8.26)
-2.87 (-6.54, 0.65)	-3.05 (-9.27, 3.07)	0.30 (-3.23, 3.93)	-2.97 (-8.26, 2.06)	MIAE

## Sheet: Confidence
Comparison	Evidence Structure	Number of studies	Within-study bias	Reporting bias	Indirectness	Imprecision	Heterogeneity	Incoherence	Confidence rating	Reason(s) for downgrading
AE+RT:MCA	Mixed	1	Some concerns	Some concerns	No concerns	Major concerns	No concerns	Major concerns	Very low	Reporting bias & Imprecision & Incoherence
HIAE:MCA		1	Some concerns	Some concerns	No concerns	Major concerns	No concerns	Major concerns	Very low	Reporting bias & Imprecision & Incoherence
HIAE:MIAE		1	Some concerns	Some concerns	No concerns	No concerns	Major concerns	Major concerns	Very low	Reporting bias & Heterogeneity & Incoherence
HIIT:MIAE		4	No concerns	Some concerns	No concerns	Major concerns	No concerns	Major concerns	Very low	Reporting bias & Imprecision & Incoherence
AE+RT:HIAE	Indirect	0	Some concerns	Some concerns	No concerns	Major concerns	No concerns	Major concerns	Very low	Reporting bias & Imprecision & Incoherence
AE+RT:HIIT		0	Some concerns	Some concerns	No concerns	No concerns	Major concerns	Major concerns	Very low	Reporting bias & Heterogeneity & Incoherence
AE+RT:MIAE		0	Some concerns	Some concerns	No concerns	No concerns	Major concerns	Major concerns	Very low	Reporting bias & Heterogeneity & Incoherence
HIAE:HIIT		0	Some concerns	Some concerns	No concerns	No concerns	Major concerns	Major concerns	Very low	Reporting bias & Heterogeneity & Incoherence
HIIT:MCA		0	Some concerns	Some concerns	No concerns	No concerns	Major concerns	Major concerns	Very low	Reporting bias & Heterogeneity & Incoherence
MCA:MIAE		0	Some concerns	Some concerns	No concerns	No concerns	Major concerns	Major concerns	Very low	Reporting bias & Heterogeneity & Incoherence
